# Supplementary material for: Inhibition of TGF-β signalling in combination with nal-IRI plus 5-Fluorouracil/Leucovorin suppresses invasion and prolongs survival in pancreatic tumour mouse models
Source: Sci Rep. 2020 Feb 19;10:2935. doi: 10.1038/s41598-020-59893-5 (PMC7031242; doi:10.1038/s41598-020-59893-5)
Supplement: Supplementary file 2 — Supplementary Table S1 [file 41598_2020_59893_MOESM2_ESM.xlsx]

## Sheet: Table S1
Table S1. Summary of the sequencing data utilized in this study
Sample	Sample ID	Raw reads (No.)	Clean reads (No.)	Clean reads (%)	Mapped reads (No.)	Mapped reads (%)	Uniquely mapped reads (No.)	Uniquely mapped reads (%)
Control	A-8	66882860	65082616	97.3084	49792408	76.5065	44137403	67.8175
	A-11	68924618	67082562	97.3274	50093851	74.6749	46587206	69.4476
	A-16	62790808	60966126	97.094	47914651	78.5923	43376144	71.1479
Vactosertib	B-18	137244588	133841754	97.5206	101793510	76.0551	94381457	70.5172
	B-26	96230278	93730296	97.4021	71038448	75.7903	66140592	70.5648
MM398/FL	E-72	107543564	104813656	97.4616	81911484	78.1496	75786228	72.3057
	E-77	80403766	78310036	97.396	59881147	76.4668	54259894	69.2886
	E-84	90202476	87811964	97.3498	67002402	76.3021	60536429	68.9387
Vactosertib+MM398/FL	F-90	113136076	110400234	97.5818	85810982	77.7272	81340545	73.6779
	F-92	110496198	107487702	97.2773	83245794	77.4468	77475430	72.0784
	F-94	52804438	51352524	97.2504	39692180	77.2935	36139830	70.376
1. %Clean reads = Clean reads (No.) x 100 / Raw reads (No.)
2. %Mapped reads = Mapped reads (No.) x 100 / Clean reads (No.)
3. %Uniquely mapped reads = Uniquely mapped reads (No.) x 100 / Clean reads (No.)
